# Supplementary material for: Microparticle RSV Vaccines Presenting the G Protein CX3C Chemokine Motif in the Context of TLR Signaling Induce Protective Th1 Immune Responses and Prevent Pulmonary Eosinophilia Post-Challenge
Source: Vaccines (Basel). 2022 Dec 5;10(12):2078. doi: 10.3390/vaccines10122078 (PMC9785538; doi:10.3390/vaccines10122078)
Supplement: Supplementary file 1 [file vaccines-10-02078-s001.zip]

Archive with 1 entries (1 files):
- vaccines-1982893-Supplementary.pdf
